# Supplementary material for: Heterobimetallic Ru(II)/M (M = Ag+, Cu2+, Pb2+) Complexes as Photosensitizers for Room-Temperature Gas Sensing
Source: Molecules. 2022 Aug 9;27(16):5058. doi: 10.3390/molecules27165058 (PMC9415935; doi:10.3390/molecules27165058)
Supplement: Supplementary file 1 [file molecules-27-05058-s001.zip]

Archive with 1 entries (1 files):
- molecules-1854062-supplementary.pdf
